# Supplementary material for: Lithium Chloride Protects against Sepsis-Induced Skeletal Muscle Atrophy and Cancer Cachexia
Source: Cells. 2021 Apr 26;10(5):1017. doi: 10.3390/cells10051017 (PMC8146089; doi:10.3390/cells10051017)
Supplement: Supplementary file 1 [file cells-10-01017-s001.zip]

Archive with 1 entries (1 files):
- cells-1191821-SI.pdf
